# Supplementary material for: Clinicopathological and prognostic significance of caveolin-1 and ATG4C expression in the epithelial ovarian cancer
Source: PLoS One. 2020 May 13;15(5):e0232235. doi: 10.1371/journal.pone.0232235 (PMC7219755; doi:10.1371/journal.pone.0232235)
Supplement: S1 Data — (XLSX) [file pone.0232235.s003.xlsx]

## Sheet: TCs scoring of OC 
Core	Age	Subtype	Grade	TNM	T	N	M	FIGO	ATG4C scoring 1	ATG4C scoring 2	Chen	ATG4C average	>7.7 High	Cav-1 scoring 1	Cav-1 scoring 2	Chen	Cav-1 average	>6 high
A6	﹤60	CCC	I	T1N0M0	T1	N0	M0	Ⅰ	9	6.4	10	8.46667	1	6	7.6	8	7.2	1
A7	﹤60	SCC	I	T1N0M0	T1	N0	M0	Ⅰ	12	8.4	10	10.1333	1	5	5.2	4	4.73333	0
A8	﹤60	SCC	I	T2N0M0	T2	N0	M0	Ⅱ	12	10	11	11	1	8	6	8	7.33333	1
A9	﹤60	SCC	I	T2N0M0	T2	N0	M0	Ⅱ	12	8.4	11	10.4667	1	8	8.8	9	8.6	1
A10	﹤60	SCC	I	T1N0M0	T1	N0	M0	Ⅰ	12	8.4	10	10.1333	1	6	4	6	5.33333	0
A11	﹤60	SCC	I	T1N0M0	T1	N0	M0	Ⅰ	9	6.8	9	8.26667	1	4	3.6	4	3.86667	0
A12	﹤60	SCC	I	T2N0M0	T2	N0	M0	Ⅱ	4	3.6	4	3.86667	0	4	6	6	5.33333	0
A13	﹤60	SCC	I	T1N0M0	T1	N0	M0	Ⅰ	0	1	2	1	0	0	0	0	0	0
B1	﹤60	SCC	I	T1N0M0	T1	N0	M0	Ⅰ	8	8.6	8	8.2	1	4	2.8	4	3.6	0
B2	﹤60	SCC	I	T1N0M0	T1	N0	M0	Ⅰ	12	11.4	11	11.4667	1	12	8.8	10	10.2667	1
B3	﹤60	SCC	I	T1N0M0	T1	N0	M0	Ⅰ	9	7.8	9	8.6	1	10	6.8	8	8.26667	1
B4	﹤60	SCC	I	T1N0M0	T1	N0	M0	Ⅰ	12	12	12	12	1	12	10	12	11.3333	1
B5	﹤60	SCC	I	T1N0M0	T1	N0	M0	Ⅰ	9	8	8	8.33333	1	6	5.2	8	6.4	1
B6	≧60	SCC	II	T3N0M1	T3	N0	M1	Ⅳ	12	10.4	12	11.4667	1	8	7.2	8	7.73333	1
B7	﹤60	SCC	II	T3N0M1	T3	N0	M1	Ⅳ	9	6.4	10	8.46667	1	4	5.6	6	5.2	0
B8	﹤60	SCC	II	T1N0M0	T1	N0	M0	Ⅰ	8	7.6	8	7.86667	1	6	6.8	8	6.93333	1
B9	﹤60	SCC	II	T1N0M0	T1	N0	M0	Ⅰ	12	9.6	12	11.2	1	8	7.2	8	7.73333	1
B10	﹤60	SCC	II	T3N0M1	T3	N0	M1	Ⅳ	3.6	4.4	6	4.66667	0	4	4	4	4	0
B12	﹤60	SCC	II	T1N0M0	T1	N0	M0	Ⅰ	12	12	12	12	1	8	7.2	8	7.73333	1
B13	﹤60	SCC	II	T1N0M0	T1	N0	M0	Ⅰ	8	5.6	8	7.2	0	0	1.2	2	1.06667	0
C1	﹤60	SCC	II	T3N0M1	T3	N0	M1	Ⅳ	8	7.6	8	7.86667	1	4	4.6	6	4.86667	0
C2	≧60	SCC	II	T1N0M0	T1	N0	M0	Ⅰ	12	9.6	8	9.86667	1	6	7.8	8	7.26667	1
C3	﹤60	SCC	II	T2N0M0	T2	N0	M0	Ⅱ	6	2	4	4	0	4	4	6	4.66667	0
C4	﹤60	SCC	II	T2N0M0	T2	N0	M0	Ⅱ	8	7.4	8	7.8	1	8	7.2	9	8.06667	1
C5	﹤60	SCC	II	T1N0M0	T1	N0	M0	Ⅰ	4	4	4	4	0	6	6.4	6	6.13333	1
C6	≧60	SCC	II	T2N0M0	T2	N0	M0	Ⅱ	8	8.8	8	8.26667	1	8	7.6	8	7.86667	1
C7	≧60	SCC	III	T1N0M0	T1	N0	M0	Ⅰ	12	10.4	12	11.4667	1	8	7.6	8	7.86667	1
C8	﹤60	SCC	III	T2N0M0	T2	N0	M0	Ⅱ	12	10.4	12	11.4667	1	10	8	10	9.33333	1
C9	﹤60	SCC	III	T3N0M1	T3	N0	M1	Ⅳ	8	8.8	8	8.26667	1	8	7.6	9	8.2	1
C10	﹤60	SCC	III	T3N1M1	T3	N1	M1	Ⅳ	12	9.6	8	9.86667	1	6	6	8	6.66667	1
C11	﹤60	SCC	III	T3N0M1	T3	N0	M1	Ⅳ	12	11.2	12	11.7333	1	4	4	6	4.66667	0
C12	﹤60	SCC	III	T3N1M1	T3	N1	M1	Ⅳ	12	9.6	12	11.2	1	12	8	12	10.6667	1
C13	﹤60	SCC	III	T2N0M0	T2	N0	M0	Ⅱ	8	7.6	10	8.53333	1	2	2.6	3	2.53333	0
D1	﹤60	SCC	III	T1N0M0	T1	N0	M0	Ⅰ	8	8	8	8	1	1	1.2	4	2.06667	0
D2	﹤60	SCC	III	T2N0M0	T2	N0	M0	Ⅱ	12	9.6	12	11.2	1	8	6.4	8	7.46667	1
D3	≧60	SCC	III	T1N0M0	T1	N0	M0	Ⅰ	8	8	8	8	1	6	6.4	8	6.8	1
D4	﹤60	SCC	III	T3N0M1	T3	N0	M1	Ⅳ	8	8.6	8	8.2	1	4	4	4	4	0
D5	﹤60	SCC	III	T3N0M1	T3	N0	M1	Ⅳ	8	8.4	8	8.13333	1	4	6.8	6	5.6	0
D6	≧60	SCC	III	T2N0M0	T2	N0	M0	Ⅱ	8	8	10	8.66667	1	4	7.2	8	6.4	1
D7	≧60	SCC	III	T3N0M1	T3	N0	M1	Ⅳ	10	8	8	8.66667	1	4	6.8	8	6.26667	1
D8	﹤60	SCC	III	T3N0M1	T3	N0	M1	Ⅳ	10	8.8	10	9.6	1	8	8	9	8.33333	1
D9	﹤60	SCC	III	T1N0M0	T1	N0	M0	Ⅰ	12	8	10	10	1	8	6.8	8	7.6	1
D10	﹤60	SCC	III	T1N0M0	T1	N0	M0	Ⅰ	8	7.6	8	7.86667	1	4	6	4	4.66667	0
D11	﹤60	SCC	III	T1N0M0	T1	N0	M0	Ⅰ	8	7.4	8	7.8	1	4	6.4	5	5.13333	0
D12	﹤60	SCC	III	T1N0M0	T1	N0	M0	Ⅰ	12	8.4	11	10.4667	1	6	7.2	8	7.06667	1
D13	﹤60	SCC	III	T3N0M1	T3	N0	M1	Ⅳ	8	7.6	8	7.86667	1	6	4.8	6	5.6	0
E1	﹤60	SCC	III	T2N0M0	T2	N0	M0	Ⅱ	8	5.6	8	7.2	0	6	5.2	8	6.4	1
E2	﹤60	SCC	III	T3N1M1	T3	N1	M1	Ⅳ	12	10.4	12	11.4667	1	6	7.6	8	7.2	1
E4	﹤60	MCC	I	T3N1M0	T3	N1	M0	Ⅲ	2	4.8	4	3.6	0	0	2.8	2	1.6	0
E5	﹤60	MCC	I	T2N0M0	T2	N0	M0	Ⅱ	9	10.4	8	9.13333	1	8	6	8	7.33333	1
E6	﹤60	MCC	I	T1N0M0	T1	N0	M0	Ⅰ	12	8.4	9	9.8	1	8	5.8	8	7.26667	1
E7	﹤60	MCC	I	T1N0M0	T1	N0	M0	Ⅰ	12	8	9	9.66667	1	8	6	9	7.66667	1
E8	≧60	MCC	I	T1N0M0	T1	N0	M0	Ⅰ			2	2	0	1	0	1	1	0
E9	﹤60	MCC	I	T2N0M0	T2	N0	M0	Ⅱ	0	0	2	0.666667	0	0	0	0	0	0
E10	﹤60	MCC	I	T1N0M0	T1	N0	M0	Ⅰ	0	0	3	1	0	1	0	2	1	0
E11	﹤60	MCC	II	T2N0M0	T2	N0	M0	Ⅱ	8	9.2	8	8.4	1	6	6.8	6	6.26667	1
E12	﹤60	MCC	II	T1N0M0	T1	N0	M0	Ⅰ	8	7.4	8	7.8	1	4	4.4	6	4.8	0
E13	≧60	MCC	II	T1N0M0	T1	N0	M0	Ⅰ	3.6	4.4	6	4.66667	0	3	4.6	3	3.53333	0
F1	≧60	MCC	II	T2N0M0	T2	N0	M0	Ⅱ	12	6	9	9	1	6	4.4	6	5.46667	0
F2	﹤60	MCC	II	T1N0M0	T1	N0	M0	Ⅰ	8	8	8	8	1	8	7.6	8	7.86667	1
F3	﹤60	MCC	II	T1N0M0	T1	N0	M0	Ⅰ	12	8.4	12	10.8	1	12	8	10	10	1
F4	﹤60	MCC	II	T2N0M0	T2	N0	M0	Ⅱ	8	9.6	12	9.86667	1	6	8	8	7.33333	1
F5	﹤60	MCC	II	T1N0M0	T1	N0	M0	Ⅰ	0	0.4	2	0.8	0	0	0.6	2	0.866667	0
F6	﹤60	MCC	III	T1N0M0	T1	N0	M0	Ⅰ	12	9.6	12	11.2	1	12	8	12	10.6667	1
F7	﹤60	MCC	III	T2N0M0	T2	N0	M0	Ⅱ	8	6.8	10	8.26667	1	8	8	8	8	1
F8	﹤60	ECC	I	T2N0M0	T2	N0	M0	Ⅱ	12	8	12	10.6667	1	8	8	9	8.33333	1
F9	≧60	ECC	II	T1N0M0	T1	N0	M0	Ⅰ	12	9.6	10	10.5333	1	8	8	9	8.33333	1
F10	﹤60	ECC	II	T2N0M0	T2	N0	M0	Ⅱ	4	4	4	4	0	6	8	9	7.66667	1
F11	﹤60	ECC	II	T1N0M0	T1	N0	M0	Ⅰ	12	8	10	10	1	8	8	9	8.33333	1
F12	﹤60	ECC	II	T3N0M0	T3	N0	M0	Ⅲ	8	6	9	7.66667	1	6	8	8	7.33333	1
F13	≧60	ECC	II	T1N0M0	T1	N0	M0	Ⅰ	4	3.6	8	5.2	0	2	4.8	4	3.6	0
G1	﹤60	ECC	II	T3N0M1	T3	N0	M1	Ⅳ	8	8.2	9	8.4	1	2	5.2	4	3.73333	0
G2	﹤60	ECC	II	T1N0M0	T1	N0	M0	Ⅰ	4	4	8	5.33333	0	8	8	9	8.33333	1
G3	﹤60	ECC	III	T1N0M0	T1	N0	M0	Ⅰ	12	8.8	12	10.9333	1	8	6.4	8	7.46667	1
G4	≧60	ECC	III	T1N0M0	T1	N0	M0	Ⅰ	4	6.4	6	5.46667	0	6	7.2	8	7.06667	1
G5	﹤60	ECC	III	T2N0M0	T2	N0	M0	Ⅱ	4	6.8	4	4.93333	0	6	7.2	8	7.06667	1
G6	﹤60	ECC	III	T2N0M0	T2	N0	M0	Ⅱ	4	8.8	6	6.26667	0	6	8	8	7.33333	1
G7	﹤60	ECC	III	T1N0M0	T1	N0	M0	Ⅰ	8	6.8	9	7.93333	1	4	6	6	5.33333	0
G8	﹤60	ECC	III	T2N0M0	T2	N0	M0	Ⅱ	4	7.2	4	5.06667	0	2	3.4	3	2.8	0
G9	﹤60	ECC	III	T2N0M0	T2	N0	M0	Ⅱ	8	8.4	8	8.13333	1	8	10	9	9	1
G10	﹤60	ECC	III	T3N0M1	T3	N0	M1	Ⅳ	8	7.2	8	7.73333	1	4	8	8	6.66667	1
G11	≧60	ECC	III	T3N1M0	T3	N1	M0	Ⅲ	8	7.8	8	7.93333	1	6	7.2	8	7.06667	1
G12	﹤60	ECC	III	T1N0M0	T1	N0	M0	Ⅰ	4	4.4	8	5.46667	0	5	6.8	8	6.6	1
H1	﹤60	ECC	III	T1N0M0	T1	N0	M0	Ⅰ	4	4.4	8	5.46667	0	0	0	0	0	0
H2	≧60	ECC	III	T1N0M0	T1	N0	M0	Ⅰ	10	7.2	8	8.4	1	6	5	4	5	0
H3	﹤60	ECC	III	T1N0M0	T1	N0	M0	Ⅰ	10	7.2	9	8.73333	1	8	5.4	8	7.13333	1
H4	≧60	ECC	III	T3N0M1	T3	N0	M1	Ⅳ	10	8.8	10	9.6	1	8	7.8	8	7.93333	1
H5	﹤60	ECC	III	T3N0M1	T3	N0	M1	Ⅳ	4	3.8	4	3.93333	0	4	4.4	4	4.13333	0
H6	﹤60	ECC	III	T2N0M0	T2	N0	M0	Ⅱ	8	7.6	8	7.86667	1	8	5.2	8	7.06667	1
H7	﹤60	ECC	III	T1N0M0	T1	N0	M0	Ⅰ	9	7.2	10	8.73333	1	8	6.8	8	7.6	1
H8	﹤60	ECC	III	T1N0M0	T1	N0	M0	Ⅰ	3	4	4	3.66667	0	4	4	4	4	0
H9	﹤60	ECC	III	T1N0M0	T1	N0	M0	Ⅰ	4	5.4	4	4.46667	0	4	6	4	4.66667	0
H10	≧60	ECC	III	T3N1M1	T3	N1	M1	Ⅳ	0	0.6	0	0.2	0	4	4	4	4	0
H11	≧60	ECC	III	T3N0M1	T3	N0	M1	Ⅳ	4	4.4	4	4.13333	0	6	6.4	6	6.13333	1
H12	﹤60	ECC	III	T3N0M1	T3	N0	M1	Ⅳ	1	1	2	1.33333	0	2	0.8	2	1.6	0
												7.73825	67				6.04281	57

## Sheet: Stroma scoring of OC 
Core	Age	Subtype	Grade	TNM	T	N	M	FIGO	Cav-1 scoring 1	Cav-1 scoring 2	Chen	Cav-1 average	>6.5 High	ATG4C scoring 1	ATG4C scoring 2	Chen	ATG4C average	>3.7 High
A7	﹤60	SCC	I	T1N0M0	T1	N0	M0	Ⅰ	8	6	6	6.66667	1	2	2.4	4	2.8	0
A8	﹤60	SCC	I	T2N0M0	T2	N0	M0	Ⅱ	3	3.4	4	3.46667	0	2	0	2	1.33333	0
A9	﹤60	SCC	I	T2N0M0	T2	N0	M0	Ⅱ	8	8	9	8.33333	1	4	2.4	4	3.46667	0
A10	﹤60	SCC	I	T1N0M0	T1	N0	M0	Ⅰ	12	7.2	12	10.4	1	4	2.8	3	3.26667	0
A11	﹤60	SCC	I	T1N0M0	T1	N0	M0	Ⅰ	4	4	6	4.66667	0	3	2.8	4	3.26667	0
A12	﹤60	SCC	I	T2N0M0	T2	N0	M0	Ⅱ	6	4	6	5.33333	0	3	4.4	3	3.46667	0
A13	﹤60	SCC	I	T1N0M0	T1	N0	M0	Ⅰ	8	6	8	7.33333	1	0	0.8	1	0.6	0
B1	﹤60	SCC	I	T1N0M0	T1	N0	M0	Ⅰ	4.4	3.6	6	4.66667	0	9	6.8	8	7.93333	1
B2	﹤60	SCC	I	T1N0M0	T1	N0	M0	Ⅰ	12	8	12	10.6667	1	9	10.4	9	9.46667	1
B3	﹤60	SCC	I	T1N0M0	T1	N0	M0	Ⅰ	6	8	9	7.66667	1	4	4	4	4	1
B4	﹤60	SCC	I	T1N0M0	T1	N0	M0	Ⅰ	12	8	12	10.6667	1	12	10.8	12	11.6	1
B5	﹤60	SCC	I	T1N0M0	T1	N0	M0	Ⅰ	12	8	12	10.6667	1	4	4	6	4.66667	1
B6	≧60	SCC	II	T3N0M1	T3	N0	M1	Ⅳ	12	8	9	9.66667	1	4	4.8	6	4.93333	1
B7	﹤60	SCC	II	T3N0M1	T3	N0	M1	Ⅳ	12	8	12	10.6667	1	4	4	4	4	1
B8	﹤60	SCC	II	T1N0M0	T1	N0	M0	Ⅰ	8	7.2	9	8.06667	1	2	3.2	3	2.73333	0
B9	﹤60	SCC	II	T1N0M0	T1	N0	M0	Ⅰ	0	3.2	2	1.73333	0	2	2.8	3	2.6	0
B12	﹤60	SCC	II	T1N0M0	T1	N0	M0	Ⅰ	8	4.8	9	7.26667	1	4	6	6	5.33333	1
B13	﹤60	SCC	II	T1N0M0	T1	N0	M0	Ⅰ	2	2	1	1.66667	0	4	3.2	3	3.4	0
C1	﹤60	SCC	II	T3N0M1	T3	N0	M1	Ⅳ	6	6	8	6.66667	1	6	4.4	6	5.46667	1
C3	﹤60	SCC	II	T2N0M0	T2	N0	M0	Ⅱ	4	7.8	6	5.93333	0	2	4.8	2	2.93333	0
C4	﹤60	SCC	II	T2N0M0	T2	N0	M0	Ⅱ	12	8	12	10.6667	1	8	8	9	8.33333	1
C5	﹤60	SCC	II	T1N0M0	T1	N0	M0	Ⅰ	8	8	9	8.33333	1	6	6.4	8	6.8	1
C6	≧60	SCC	II	T2N0M0	T2	N0	M0	Ⅱ	12	8	12	10.6667	1	6	4	6	5.33333	1
C7	≧60	SCC	III	T1N0M0	T1	N0	M0	Ⅰ	9	7.6	8	8.2	1	6	4	6	5.33333	1
C8	﹤60	SCC	III	T2N0M0	T2	N0	M0	Ⅱ	12	8	12	10.6667	1	8	9.6	12	9.86667	1
C9	﹤60	SCC	III	T3N0M1	T3	N0	M1	Ⅳ	12	9	10	10.3333	1	3.4	3.6	3	3.33333	0
C10	﹤60	SCC	III	T3N1M1	T3	N1	M1	Ⅳ	4	4	4	4	0	0	2.8	4	2.26667	0
C11	﹤60	SCC	III	T3N0M1	T3	N0	M1	Ⅳ	4	3.6	4	3.86667	0	2	2.4	3	2.46667	0
C12	﹤60	SCC	III	T3N1M1	T3	N1	M1	Ⅳ	12	8	9	9.66667	1	2	4	3	3	0
C13	﹤60	SCC	III	T2N0M0	T2	N0	M0	Ⅱ	2	2.4	4	2.8	0	4	4	6	4.66667	1
D1	﹤60	SCC	III	T1N0M0	T1	N0	M0	Ⅰ	1	1.2	1	1.06667	0	4	3	2	3	0
D4	﹤60	SCC	III	T3N0M1	T3	N0	M1	Ⅳ	12	12	12	12	1	12	9	9	10	1
D5	﹤60	SCC	III	T3N0M1	T3	N0	M1	Ⅳ	8	12	9	9.66667	1	3	4.4	2	3.13333	0
D6	≧60	SCC	III	T2N0M0	T2	N0	M0	Ⅱ	8	9	10	9	1	3	4	3	3.33333	0
D7	≧60	SCC	III	T3N0M1	T3	N0	M1	Ⅳ	4	4	6	4.66667	0	4.8	3.2	2	3.33333	0
D8	﹤60	SCC	III	T3N0M1	T3	N0	M1	Ⅳ	8	8	10	8.66667	1	8	4.4	6	6.13333	1
D9	﹤60	SCC	III	T1N0M0	T1	N0	M0	Ⅰ	0	6	4	3.33333	0	2	1.8	2	1.93333	0
D10	﹤60	SCC	III	T1N0M0	T1	N0	M0	Ⅰ	4	4	4	4	0	2	2	2	2	0
D11	﹤60	SCC	III	T1N0M0	T1	N0	M0	Ⅰ	8	7.6	9	8.2	1	2	2.2	3	2.4	0
D12	﹤60	SCC	III	T1N0M0	T1	N0	M0	Ⅰ	4	4	4	4	0	4.8	3.2	2	3.33333	0
E1	﹤60	SCC	III	T2N0M0	T2	N0	M0	Ⅱ	2	4	4	3.33333	0	0	0.6	1	0.533333	0
E2	﹤60	SCC	III	T3N1M1	T3	N1	M1	Ⅳ	4	4	6	4.66667	0	0	2	2	1.33333	0
E4	﹤60	MCC	I	T3N1M0	T3	N1	M0	Ⅲ	12	12	9	11	1	12	6.2	8	8.73333	1
E5	﹤60	MCC	I	T2N0M0	T2	N0	M0	Ⅱ	8	7.8	6	7.26667	1	4	3.4	3	3.46667	0
E6	﹤60	MCC	I	T1N0M0	T1	N0	M0	Ⅰ	3.6	4	4	3.86667	0	3.2	4.8	4	4	1
E8	≧60	MCC	I	T1N0M0	T1	N0	M0	Ⅰ	4	4	4	4	0	2	2	2	2	0
E9	﹤60	MCC	I	T2N0M0	T2	N0	M0	Ⅱ	4	5.4	6	5.13333	0	2	0	2	1.33333	0
E11	﹤60	MCC	II	T2N0M0	T2	N0	M0	Ⅱ	4	3.6	4	3.86667	0	4	2.6	3	3.2	0
E12	﹤60	MCC	II	T1N0M0	T1	N0	M0	Ⅰ	8	8.6	8	8.2	1	2	4	3	3	0
E13	≧60	MCC	II	T1N0M0	T1	N0	M0	Ⅰ	0	4.2	1	1.73333	0	2	0.8	2	1.6	0
F1	≧60	MCC	II	T2N0M0	T2	N0	M0	Ⅱ	6	7.2	9	7.4	1	4	4	4	4	1
F2	﹤60	MCC	II	T1N0M0	T1	N0	M0	Ⅰ	8	8	10	8.66667	1	2	3	3	2.66667	0
F4	﹤60	MCC	II	T2N0M0	T2	N0	M0	Ⅱ	8	9	9	8.66667	1	4	3.8	3	3.6	0
F5	﹤60	MCC	II	T1N0M0	T1	N0	M0	Ⅰ	12	10.8	12	11.6	1	0	0	0	0	0
F6	﹤60	MCC	III	T1N0M0	T1	N0	M0	Ⅰ	12	9	12	11	1	12	10	12	11.3333	1
F7	﹤60	MCC	III	T2N0M0	T2	N0	M0	Ⅱ	8	8	10	8.66667	1	8	5.2	8	7.06667	1
F8	﹤60	ECC	I	T2N0M0	T2	N0	M0	Ⅱ	4	4	4	4	0	4	4	4	4	1
F9	≧60	ECC	II	T1N0M0	T1	N0	M0	Ⅰ	4	8.4	9	7.13333	1	4	3.4	2	3.13333	0
F11	﹤60	ECC	II	T1N0M0	T1	N0	M0	Ⅰ	8	9	8	8.33333	1	4	4	2	3.33333	0
F12	﹤60	ECC	II	T3N0M0	T3	N0	M0	Ⅲ	4	4	6	4.66667	0	4	3.6	2	3.2	0
F13	≧60	ECC	II	T1N0M0	T1	N0	M0	Ⅰ	4	4	2	3.33333	0	2	0	0	0.666667	0
G1	﹤60	ECC	II	T3N0M1	T3	N0	M1	Ⅳ	4	4	6	4.66667	0	4	1.4	0	1.8	0
G4	≧60	ECC	III	T1N0M0	T1	N0	M0	Ⅰ	8	9	9	8.66667	1	4	0.4	0	1.46667	0
G5	﹤60	ECC	III	T2N0M0	T2	N0	M0	Ⅱ	4.4	3.6	2	3.33333	0	0	0	0	0	0
G6	﹤60	ECC	III	T2N0M0	T2	N0	M0	Ⅱ	3.6	4	4	3.86667	0	0	0	0	0	0
G7	﹤60	ECC	III	T1N0M0	T1	N0	M0	Ⅰ	4	4	2	3.33333	0	4	2.8	2	2.93333	0
G8	﹤60	ECC	III	T2N0M0	T2	N0	M0	Ⅱ	4	4	4	4	0	8	5.4	6	6.46667	1
G9	﹤60	ECC	III	T2N0M0	T2	N0	M0	Ⅱ	3.6	4.4	2	3.33333	0	4	2.4	4	3.46667	0
G10	﹤60	ECC	III	T3N0M1	T3	N0	M1	Ⅳ	4	4	4	4	0	4	2.6	3	3.2	0
G12	﹤60	ECC	III	T1N0M0	T1	N0	M0	Ⅰ	4	4	6	4.66667	0	1	1.8	1	1.26667	0
H2	≧60	ECC	III	T1N0M0	T1	N0	M0	Ⅰ	4	4	2	3.33333	0	5.4	3	4	4.13333	1
H3	﹤60	ECC	III	T1N0M0	T1	N0	M0	Ⅰ	2	6	2	3.33333	0	4.4	3.6	2	3.33333	0
H4	≧60	ECC	III	T3N0M1	T3	N0	M1	Ⅳ	8	7.6	8	7.86667	1	4	3.2	3	3.4	0
H5	﹤60	ECC	III	T3N0M1	T3	N0	M1	Ⅳ	12	8	12	10.6667	1	1	0.4	2	1.13333	0
H7	﹤60	ECC	III	T1N0M0	T1	N0	M0	Ⅰ	4	3.6	4	3.86667	0	3	1	2	2	0
H8	﹤60	ECC	III	T1N0M0	T1	N0	M0	Ⅰ	0	4.4	4	2.8	0	2	1.2	2	1.73333	0
H9	﹤60	ECC	III	T1N0M0	T1	N0	M0	Ⅰ	6	4	8	6	0	2	0.8	1	1.26667	0
H10	≧60	ECC	III	T3N1M1	T3	N1	M1	Ⅳ	4	3.6	4	3.86667	0	0	0	0	0	0
H11	≧60	ECC	III	T3N0M1	T3	N0	M1	Ⅳ	8	8.2	9	8.4	1	2	1	1	1.33333	0
												6.48776	40				3.65063	25
